# Supplementary material for: Palmitoylated mNeonGreen Protein as a Tool for Visualization and Uptake Studies of Extracellular Vesicles
Source: Membranes (Basel). 2020 Nov 27;10(12):373. doi: 10.3390/membranes10120373 (PMC7768372; doi:10.3390/membranes10120373)
Supplement: Supplementary file 1 [file membranes-10-00373-s001.zip]

Archive with 1 entries (1 files):
- membranes-1000616-supplementary.7z
